# Supplementary material for: Do Physical Activity and Diet Independently Account for Variation in Body Fat in Children and Adolescents? A Systematic Review Unpacking the Roles of Exercise and Diet in Childhood Obesity
Source: Nutrients. 2025 Dec 2;17(23):3779. doi: 10.3390/nu17233779 (PMC12693829; doi:10.3390/nu17233779)
Supplement: Supplementary file 1 [file nutrients-17-03779-s001.zip]

Archive with 1 entries (1 files):
- nutrients-3989221-supplementary.pdf
